# Supplementary material for: Decolorization of Textile Azo Dye via Solid-State Fermented Wheat Bran by Lasiodiplodia sp. YZH1
Source: J Fungi (Basel). 2023 Nov 1;9(11):1069. doi: 10.3390/jof9111069 (PMC10672102; doi:10.3390/jof9111069)
Supplement: Supplementary file 1 [file jof-09-01069-s001.zip]

Archive with 1 entries (1 files):
- jof-2667027-supplementary.pdf
